# Supplementary material for: A HIMU-like component in Mariana Convergent Margin magma sources during initial arc rifting revealed by melt inclusions
Source: Nat Commun. 2024 May 14;15:4088. doi: 10.1038/s41467-024-48308-y (PMC11094193; doi:10.1038/s41467-024-48308-y)
Supplement: Supplementary file 4 — Supplementary Data 1 - 6 [file 41467_2024_48308_MOESM4_ESM.xlsx]

## Sheet: Sheet1
Supplementary Data 1. Brief description of studied host volcanic rocks.
Locality	Lat. ( N)	Lon. ( E)	Depth (m)	Sample No.	IGSN	Sample description
MT-18	18°12′	144°41′	3750	L1	10.58052/IE9080001	Porphyritic texture, basalt with phenocrysts of ol (5-10%), cpx (10-15%), and pl (10-15%); matrix of pl and glass；
	18°12′	144°41′	3750	L3	10.58052/IE9080002	Less-vesiculated (5-10%), basalt with phenocrysts of ol (5-10%), cpx (5-10%), and pl (10-12%); matrix of pl and glass；
NSP-21	21°28′	144°07′	1600	T1	10.58052/IE9080003	Moderately-vesiculated (20-25%), basalt with phenocrysts of ol (2-5%), cpx (5-10%), opx (1-2%), and pl (10-12%); matrix of pl and glass；
NSP-24	23°23.10′	141°37.14′	1378	D13	10.58052/IE9080004	Highly-vesiculated (30%), basalt with phenocrysts of ol (10-12%), cpx (4-6%), and pl (10-15%); matrix of pl and glass；
	23°29.56′	141°32.51′	1225	D16	10.58052/IE9080005	Moderately-vesiculated (20-25%), basalt with phenocrysts of ol (10-12%), cpx (4-6%), and pl (10-12%); matrix of pl and glass；
	23°33.23′	141°29.71′	1252	D23	10.58052/IE9080006	Highly-vesiculated (30%), basalt with phenocrysts of ol (5-10%), cpx (1-2%), and pl (10-15%); matrix of pl and glass
ol: olivine, pl: plagioclase, cpx: clinopyroxene, opx: orthopyroxene
Some of the new analyzed major and trace elements of L1 and L3 are different from the previous studies by ref. 1 and 2, which may be due to the heterogeneity of the samples and the latest major and trace test analysis method we adopted.
D13 is a sample not reported in the ref. 3, but has the same sampling information.
The new analyzed major and trace element results for T1, D16 and D23 are similar to previously reported data in the same region3-5.
1. Tian, L., Zhao, G., Zhao, G., Shi, X., & Lv, H. Geochemistry of basaltic lavas from the mariana trough: evidence for influence of subduction component on the generation of backarc basin magmas. Int. Geol. Rev. 47(4), 387-397 (2005).
2. Zhao, G., Luo, W., Lai, Z., Tian, L. & Xu, C. Influence of subduction components on magma composition in back-arc basins: a comparison between the Mariana and Okinawa troughs. Geol. J. 51, 357-367 (2016).
3. Ishizuka, O. et al. Migrating shoshonitic magmatism tracks Izu-Bonin-Mariana intra-oceanic arc rift propagation. Earth Planet. Sci. Lett. 294, 111-122 (2010).
4. Bloomer, S. H., Stern, R. J., Fisk, E. & Geschwind, C. H. Shoshonitic volcanism in the northern Mariana Arc: 1. petrographic and major and trace element characteristics. J. Geophys. Res. 94, 4469–4496 (1989).
5. Li, X. et al. Across-arc variations in Mo isotopes and implications for subducted oceanic crust in the source of back-arc basin volcanic rocks. Geology 49, 1165-1170 (2021).

## Sheet: Sheet2
Supplementary Data 2. Major, trace element and Pb isotope compositions of the studied host whole-rock samples and standard samples.
Locality	MT-18			NSP-21	NSP-24				Standard samples
Sample No.	L1	L3	L3*	T1	D13	D16	D23	D23*	BHVO-2		BCR-2		AGV-2		BIR-1
									Reference	Measured	Reference	Measured	Reference	Measured	Reference	Measured
Major elements (wt.%)
SiO2	52.08	51.05	51.55	51.91	47.36	48.24	48.45	48.89	49.9±0.6	49.784	54.1±0.8	54.574	59.3±0.7	59.819	47.96±0.19	47.954
TiO2	1.26	1.35	1.25	0.709	0.738	0.813	0.753	0.754	2.73±0.04	2.721	2.26±0.05	2.249	1.05±0.22	1.046	0.96±0.01	0.959
Al2O3	15.85	15.8	15.9	14.92	14.98	17.16	16.66	16.85	13.5±0.2	13.324	13.5±0.2	13.451	16.91±0.21	16.729	15.5±0.115	15.403
FeOT	8.8	8.42	8.14	9.69	9.51	9.33	10.17	10.1	12.3±0.2	12.333	13.8±0.2	13.705	6.69±0.13	6.679	11.3±0.12	11.291
MnO	0.171	0.158	0.144	0.17	0.163	0.329	0.192	0.192	0.167±0.005	0.166	0.196±0.008	0.198	0.099±0.003	0.102	0.175±0.003	0.172
MgO	6.66	6.32	6.11	7.4	9.96	9.04	8.88	8.89	7.23±0.12	7.251	3.59±0.05	3.61	1.79±0.03	1.781	9.7±0.079	9.763
CaO	9.12	10.67	10.4	11.69	12.65	11.07	10.98	11	11.4±0.2	11.246	7.12±0.11	7.088	5.20±0.13	5.12	13.3±0.12	13.24
Na2O	3.08	2.86	2.72	1.86	2.1	2.36	2.35	2.39	2.22±0.08	2.18	3.16±0.11	3.146	4.19±0.13	4.169	1.82±0.045	1.865
K2O	0.522	0.462	0.478	0.79	1.3	0.889	0.951	0.948	0.52±0.01	0.53	1.79±0.05	1.802	2.88±0.11	2.85	0.030±0.003	0.032
P2O5	0.165	0.162	0.145	0.18	0.359	0.28	0.271	0.286	0.27±0.02	0.252	0.35±0.02	0.379	0.48±0.02	0.478	0.021±0.001	0.022
LOI	2.2	3.25	3.57		0.15	0.572	0.198	0.244
Sum	99.908	100.502	100.407	99.3	99.27	100.083	99.855	100.544
Mg#	57.6679	57.4662	57.4668	57.8879	65.34	63.5575	61.1149	61.3056
Trace elements (ppm)
Li	3.745	3.594	3.547	4.4451	5.921	9.544	7.17	7.046	5	4.753	9±2	9.667
Sc	37.691	33.288	31.985	41.679	33.586	30.009	31.705	30.721	32±1	28.543	33±2	31.005
V	255.724	269.268	259.638	327.69	259.435	267.368	277.527	277.375	317±11	320.83	416±14	422.336
Cr	224.605	236.144	231.953	272.25	656.093	362.249	324.209	348.385	280±19	289.649	18±2	15.741
Co	38.358	31.784	30.471	35.739	47.062	37.68	40.815	41.996	45±3	45.079	37±3	36.715
Ni	212.5	232.984	225.56	64.251	213.927	137.352	114.913	129.637	119±7	122.339		12.423
Cu	59.027	48.342	47.722	124.74	85.764	45.746	62.607	62.043	127±7	126.799	19±2	22.192
Zn	74.729	65.033	62.499	73.953	63.235	66.753	72.93	72.436	103±6	116.582	127±9	135.893
Rb	6.521	6.349	5.797	15.345	34.491	8.593	19.42	19.304	9.8±1.0	9.673	48±2	47.795
Sr	198.625	180.765	172.758	581.13	646.009	773.292	614.434	601.326	389±23	389.908	346±14	332.018
Y	30.079	28.271	27.174	16.731	21.138	24.459	21.402	21.093	26±2	25.01	37±2	34.203
Zr	104.565	95.559	92.541	49.896	95.142	70.524	69.861	69.034	172±11	176.902	188±16	194.62
Nb	4.012	3.452	3.35	1.8216	7.092	3.226	3.038	3.036	18±2	19.302		13.024
Ba	49.812	39.483	37.736	356.4	422.618	487.947	370.561	348.703	130±13	141.505	683±28	692.231
La	6.728	6.074	5.825	16.038	37.778	30.23	28.358	28.038	15±1	16.146	25±1	26.5
Ce	16.532	14.941	14.245	33.744	77.512	52.866	50.715	49.498	38±2	39.548	53±2	55.496
Pr	2.625	2.246	2.147	4.235	9.261	6.884	6.766	6.632		5.473	6.8±0.3	6.971
Nd	11.485	11.238	10.739	17.71	36.864	27.69	27.758	26.945	25.0±1.8	25.341	28±2	29.389
Sm	3.653	3.511	3.342	3.949	7.376	5.586	5.839	5.728	6.2±0.4	6.319	6.7±0.3	6.772
Eu	1.403	1.396	1.347	1.232	2.256	1.75	1.843	1.831		2.217	2.0±0.1	2.076
Gd	4.498	4.365	4.195	3.74	6.336	5.011	5.345	5.281	6.3±0.2	6.114	6.8±0.3	6.697
Tb	0.803	0.77	0.735	0.5753	0.92	0.76	0.801	0.789	0.9	0.967	1.07±0.04	1.098
Dy	4.794	4.674	4.568	3.289	4.44	4.113	4.166	4.13		5.264		6.377
Ho	1.193	1.138	1.097	0.6622	0.832	0.854	0.823	0.803	1.04±0.04	0.999	1.33±0.06	1.338
Er	3.068	2.939	2.81	1.826	2.11956	2.33376	2.16954	2.14914		2.51226		3.58938
Tm	0.497	0.47	0.451	0.2805	0.291	0.352	0.312	0.311		0.339	0.54	0.544
Yb	3.082	2.956	2.856	1.705	1.731	2.183	1.896	1.885	2.0±0.2	1.961	3.5±0.2	3.343
Lu	0.453	0.437	0.422	0.2662	0.253	0.328	0.287	0.281	0.28±0.01	0.277	0.51±0.02	0.501
Hf	2.657	2.414	2.285	1.485	2.171	1.831	1.703	1.65	4.1±0.3	4.439	4.8±0.2	4.936
Ta	0.229	0.202	0.19	0.09306	0.212	0.148	0.129	0.127	1.4	1.086		0.727
Pb	1.787	1.494	1.414	4.015	3.555	4.89	4.609	4.537		1.814	11±2	12.087
Th	0.61	0.452	0.431	3.091	4.509	3.967	3.537	3.503	1.2±0.3	1.253	6.2±0.7	6.064
U	0.28	0.252	0.22	0.8624	1.337	0.706	1.013	1.133		0.487	1.69±0.19	1.794
206Pb/204Pb	18.312	18.3825		18.9835
207Pb/204Pb	15.5453	15.5549		15.6616
208Pb/204Pb	38.1471	38.2037		38.8414
208Pb/206Pb	2.08317	2.07826		2.04606
207Pb/206Pb	0.848913	0.84618		0.82501
Major element concentrations are reported in wt.%. Trace element concentrations are reported in ppm.
* Replicate analysis on the sample powder.

## Sheet: Sheet3
Supplementary Data 3. Compositions of melt inclusions and their host olivines.
Locality	MT-18
Host rocks	L1																																						L3
Host olivines	1	2	3	4	5	6	7	8	9	10	11	12	13	14	15	16	17		18	19	20	21	22	23	24	25		26	27	28	29	30	31	32	33	34	35		1	2		3	4	5		6	7	8	9
SiO2	40.0514	39.5082	40.1389	40.0364	40.1774	40.1627	40.1622	40.363	40.1184	40.1186	39.9243	40.2682	40.2259	40.1773	39.965	40.0194	39.861	39.861	40.0821	39.9001	39.9257	39.6574	39.9376	39.7995	39.6676	39.9609	39.9609	39.3806	39.5946	39.6659	39.816	39.4005	39.5534	39.4817	39.4955	39.1784	38.7385		40.3714	40.4395	40.4395	40.238	40.2734	40.2139	40.2139	40.1564	40.0855	40.2116	39.9721
FeO	12.4701	12.5849	12.7991	14.051	14.2358	14.3569	14.4703	14.5443	14.5271	14.6373	14.7875	14.8762	14.9756	14.974	15.2765	15.1913	15.1862	15.1862	15.2244	15.3817	15.4821	15.751	15.6691	16.2783	16.0847	16.3135	16.3135	16.5875	17.4122	17.4104	17.4589	18.3401	18.539	18.7914	18.9831	19.5848	19.8427		11.9197	12.9211	12.9211	14.0376	14.0937	14.1293	14.1293	14.2197	14.4761	14.6081	15.0035
MnO	0.1945	0.2008	0.2032	0.224	0.2255	0.2292	0.2284	0.2318	0.2326	0.2332	0.2376	0.2354	0.2398	0.2398	0.2421	0.2409	0.2461	0.2461	0.2444	0.2435	0.2497	0.2483	0.2509	0.2552	0.2635	0.2631	0.2631	0.2728	0.2841	0.2844	0.292	0.302	0.2915	0.3074	0.3115	0.3193	0.3243		0.1873	0.203	0.203	0.2235	0.2246	0.2217	0.2217	0.2311	0.2309	0.2349	0.2392
MgO	47.0019	47.1211	46.5403	46.1744	45.7526	45.586	45.342	45.3546	45.2269	45.5694	45.363	44.9544	44.9758	44.7001	45.2232	44.7527	44.6777	44.6777	44.5918	44.8827	44.5254	45.1253	44.2851	44.7	43.9717	44.0098	44.0098	43.3284	43.4599	43.2351	43.2619	42.4881	42.4398	42.2477	41.8994	41.8084	41.5475		47.5382	46.9287	46.9287	45.6662	45.779	45.7851	45.7851	45.5694	45.4522	45.3915	45.2571
CaO	0.2533	0.2314	0.2319	0.2547	0.2547	0.2336	0.2072	0.2548	0.2638	0.2321	0.2249	0.2244	0.2194	0.2355	0.2198	0.2447	0.2433	0.2433	0.2256	0.2227	0.2178	0.2152	0.2134	0.2157	0.2107	0.2012	0.2012	0.225	0.199	0.2042	0.1887	0.1922	0.1925	0.1985	0.1884	0.1859	0.1839		0.2707	0.2493	0.2493	0.2542	0.2539	0.2493	0.2493	0.2592	0.2165	0.2206	0.2187
NiO	0.206	0.226	0.218	0.1767	0.1728	0.1699	0.1837	0.162	0.1513	0.1803	0.1798	0.1774	0.1791	0.1737	0.1768	0.1716	0.1512	0.1512	0.1688	0.1721	0.1677	0.16	0.1644	0.1429	0.1428	0.1402	0.1402	0.1558	0.1218	0.1336	0.1295	0.1182	0.1144	0.1177	0.1082	0.0939	0.1079		0.2099	0.2032	0.2032	0.1755	0.1732	0.1915	0.1915	0.1609	0.1859	0.1754	0.1795
Total	100.177	99.8724	100.131	100.917	100.819	100.738	100.594	100.91	100.52	100.971	100.717	100.736	100.816	100.5	101.103	100.621	100.366	100.366	100.537	100.803	100.568	101.157	100.52	101.392	100.341	100.889	100.889	99.9501	101.072	100.934	101.147	100.841	101.131	101.144	100.986	101.171	100.745		100.497	100.945	100.945	100.595	100.798	100.791	100.791	100.597	100.647	100.842	100.87
Fo	87.154	87.0795	86.7465	85.539	85.2617	85.1088	84.9402	84.8784	84.8574	84.8573	84.6668	84.4707	84.3894	84.3096	84.1986	84.1338	84.1159	84.1159	84.0565	84.0058	83.81	83.7579	83.5723	83.1728	83.1103	82.9234	82.9234	82.4617	81.794	81.7182	81.6859	80.6577	80.471	80.1856	79.8912	79.3496	79.0309		87.7732	86.733	86.733	85.4135	85.3945	85.3647	85.3647	85.2255	84.9662	84.8326	84.4469
Melt inclusions in olivine
Sample No.	1	2	3	4	5	6	7	8	9	10	11	12	13	14	15	16	17-1	17-2	18	19	20	21	22	23	24	25-1	25-2	26	27	28	29	30	31	32	33	34	35		1	2-1	2-2	3	4	5-1	5-2	6	7	8	9
Uncorrected melt inclusionscomposition (wt.%)
SiO2	49.795	50.162	49.567	51.977	51.259	50.692	49.753	51.16	51.301	50.549	50.607	50.404	50.596	50.759	50.651	50.721	51.047	50.806	51.279	50.563	50.282	50.113	50.583	51.009	51.01	51.027	50.764	50.025	49.436	50.637	50.289	51.483	49.504	53.32	50.272	50.278	48.991		50.881	51.587	51.657	50.805	51.68	51.29	51.427	50.843	51.421	50.089	50.824
TiO2	1.105	1.127	1.133	1.439	1.491	1.42	1.245	1.338	1.438	1.245	1.31	1.258	1.376	1.362	1.296	1.379	1.448	1.346	1.304	1.349	1.323	1.262	1.397	1.424	1.413	1.383	1.372	1.295	1.415	1.385	1.386	1.591	1.12	1.641	1.509	1.302	1.134		1.23	1.313	1.368	1.421	1.593	1.404	1.426	1.432	1.367	1.229	1.367
Al2O3	16.601	16.57	16.614	16.485	16.809	16.759	17.288	16.469	16.454	16.846	16.837	16.858	16.438	16.488	16.853	16.333	16.174	16.279	16.389	16.362	16.584	16.468	16.435	16.672	16.437	16.469	16.608	15.85	16.37	16.051	16.337	16.436	17.261	16.149	16.335	16.328	16.007		17.436	16.729	16.908	16.553	16.664	16.457	16.81	16.528	16.801	16.643	16.516
FeO	7.246	7.454	7.405	7.242	7.197	7.506	7.521	7.462	7.829	7.514	7.446	7.488	7.681	7.625	7.529	8.411	7.84	7.846	7.881	7.593	8.124	8.662	7.827	8.052	8.165	8.308	8.057	9.427	10.407	8.951	8.226	9.56	9.881	8.931	9.028	7.846	10.824		6.312	6.928	6.591	7	7.036	6.72	7.402	6.806	7.831	7.546	7.554
MnO	0.124	0.164	0.147	0.171	0.147	0.141	0.15	0.157	0.13	0.139	0.145	0.14	0.155	0.161	0.126	0.146	0.12	0.151	0.154	0.133	0.158	0.22	0.152	0.16	0.157	0.188	0.172	0.174	0.186	0.191	0.169	0.189	0.212	0.18	0.153	0.152	0.187		0.093	0.125	0.123	0.139	0.145	0.125	0.154	0.148	0.121	0.137	0.164
MgO	7.154	7.278	7.215	5.974	5.735	5.289	6.039	5.804	5.629	5.873	5.688	5.708	5.627	5.992	5.849	6.004	5.922	5.983	5.87	5.747	5.76	5.752	6.046	5.818	5.555	6.026	5.684	6.053	5.232	5.515	5.409	5.672	5.087	4.763	5.705	5.936	5.877		6.2	6.027	5.462	6.16	5.527	5.955	5.431	5.853	5.742	6.171	6.17
CaO	11.311	11.273	11.583	10.528	10.167	10.985	11.053	10.432	10.185	10.737	10.64	10.582	10.463	10.549	11.001	10.352	10.557	10.632	10.415	10.691	10.823	10.612	10.206	10.244	10.349	10.362	10.779	10.149	9.8	10.732	10.525	9.154	10.11	7.942	9.246	10.881	9.498		10.824	10.72	10.367	10.48	10.145	10.761	10.354	10.552	10.468	10.658	10.443
Na2O	2.865	2.812	2.139	1.605	3.295	3.271	2.987	3.332	3.439	3.155	3.149	3.162	3.361	3.218	3.325	3.183	3.262	3.18	3.21	3.228	3.139	3.086	3.167	3.383	3.313	3.25	3.202	3.123	3.252	3.116	3.165	1.299	2.533	4.121	3.383	3.131	2.987		3.055	3.17	3.345	3.264	3.323	3.413	3.367	3.21	1.874	3.15	2.978
K2O	0.293	0.273	0.284	0.229	0.298	0.372	0.586	0.231	0.189	0.353	0.35	0.375	0.418	0.374	0.374	0.388	0.273	0.366	0.3	0.388	0.375	0.41	0.408	0.393	0.414	0.405	0.364	0.377	0.489	0.362	0.372	0.526	0.802	0.559	0.572	0.365	0.538		0.204	0.242	0.236	0.229	0.326	0.265	0.234	0.245	0.41	0.397	0.381
P2O5	0.154	0.147	0.176	0.14	0.244	0.209	0.381	0.206	0.177	0.156	0.192	0.169	0.195	0.2	0.207	0.188	0.172	0.219	0.271	0.19	0.207	0.191	0.187	0.201	0.188	0.179	0.216	0.217	0.2	0.18	0.22	0.265	0.246	0.244	0.281	0.185	0.21		0.258	0.167	0.226	0.185	0.222	0.167	0.167	0.113	0.229	0.175	0.144
Total	96.648	97.26	96.263	95.79	96.642	96.644	97.003	96.591	96.771	96.567	96.364	96.144	96.31	96.728	97.211	97.105	96.815	96.808	97.073	96.244	96.775	96.776	96.408	97.356	97.001	97.597	97.218	96.69	96.787	97.12	96.098	96.175	96.756	97.85	96.484	96.404	96.253		96.493	97.008	96.283	96.236	96.661	96.557	96.772	95.73	96.264	96.195	96.541
Composition corrected melt inclusion
SiO2	49.412	49.542	49.465	51.778	50.751	50.257	49.339	50.843	50.983	50.305	50.423	50.355	50.558	50.546	50.147	50.606	50.862	50.64	50.904	50.587	50.236	50.255	50.708	50.671	50.851	50.688	50.512	50.685	50.208	50.799	50.753	52.417	50.188	53.077	51.038	50.711	50.576		49.891	50.624	50.833	50.531	51.026	50.703	50.84	50.732	51.246	50.131	50.695
TiO2	1.06	1.08	1.097	1.37	1.422	1.353	1.203	1.291	1.389	1.206	1.267	1.222	1.343	1.331	1.256	1.364	1.42	1.321	1.269	1.323	1.305	1.257	1.389	1.402	1.392	1.37	1.353	1.336	1.462	1.397	1.397	1.64	1.154	1.639	1.571	1.336	1.235		1.121	1.221	1.261	1.367	1.505	1.335	1.352	1.376	1.313	1.205	1.339
Al2O3	15.92	15.872	16.093	15.691	16.027	15.966	16.709	15.893	15.899	16.314	16.288	16.382	16.042	16.113	16.334	16.15	15.858	15.98	15.952	16.051	16.355	16.398	16.336	16.415	16.198	16.319	16.378	16.355	16.911	16.187	16.465	16.939	17.778	16.132	17.003	16.754	17.427		15.894	15.552	15.581	15.926	15.743	15.65	15.936	15.882	16.14	16.323	16.172
Fe2O3	0.826	0.821	0.767	0.719	0.853	0.867	0.84	0.858	0.866	0.842	0.844	0.851	0.882	0.865	0.867	0.867	0.874	0.868	0.865	0.873	0.86	0.857	0.865	0.886	0.888	0.887	0.871	0.877	0.914	0.894	0.883	0.723	0.823	0.988	0.935	0.899	0.887		0.817	0.842	0.848	0.855	0.863	0.874	0.853	0.851	0.745	0.851	0.841
FeO	7.259	7.266	7.315	7.359	7.241	7.228	7.249	7.231	7.226	7.245	7.246	7.295	7.212	7.23	7.22	7.231	7.221	7.232	7.304	7.221	7.227	7.237	7.223	7.242	7.237	7.285	7.218	7.2	7.297	7.242	7.207	7.433	7.266	7.113	7.146	7.183	7.192		7.274	7.252	7.238	7.252	7.224	7.224	7.237	7.237	7.379	7.247	7.249
MnO	0.127	0.164	0.149	0.175	0.151	0.145	0.152	0.16	0.133	0.142	0.149	0.144	0.158	0.163	0.129	0.147	0.123	0.153	0.156	0.137	0.16	0.221	0.154	0.16	0.158	0.187	0.173	0.172	0.183	0.19	0.171	0.189	0.21	0.178	0.148	0.147	0.178		0.1	0.129	0.129	0.143	0.149	0.13	0.157	0.153	0.126	0.14	0.166
MgO	8.482	8.474	8.457	8.133	7.327	7.174	7.09	7.111	7.075	7.084	7.004	6.939	6.779	6.797	6.683	6.712	6.708	6.722	6.804	6.636	6.549	6.546	6.456	6.263	6.256	6.223	6.173	5.978	5.733	5.756	5.706	5.982	5.393	5.023	5.011	4.952	4.847		9.064	8.275	8.257	7.403	7.394	7.324	7.375	7.301	7.682	7.047	6.939
CaO	10.861	10.811	11.233	10.041	9.71	10.483	10.694	10.08	9.854	10.41	10.306	10.295	10.221	10.317	10.671	10.24	10.358	10.443	10.146	10.497	10.68	10.571	10.148	10.09	10.204	10.269	10.634	10.465	10.121	10.821	10.608	9.432	10.41	7.934	9.616	11.162	10.327		9.897	9.989	9.582	10.098	9.604	10.25	9.834	10.156	10.073	10.462	10.233
Na2O	2.747	2.694	2.072	1.528	3.142	3.116	2.887	3.215	3.323	3.055	3.046	3.073	3.28	3.145	3.223	3.147	3.198	3.122	3.124	3.167	3.096	3.073	3.148	3.331	3.265	3.22	3.158	3.222	3.359	3.142	3.19	1.339	2.609	4.117	3.521	3.213	3.252		2.785	2.947	3.082	3.14	3.139	3.246	3.192	3.085	1.8	3.089	2.916
K2O	0.281	0.262	0.275	0.218	0.284	0.354	0.566	0.223	0.183	0.342	0.339	0.364	0.408	0.365	0.362	0.384	0.268	0.359	0.292	0.381	0.37	0.408	0.406	0.387	0.408	0.401	0.359	0.389	0.505	0.365	0.375	0.542	0.826	0.558	0.595	0.375	0.586		0.186	0.225	0.217	0.22	0.308	0.252	0.222	0.235	0.394	0.389	0.373
P2O5	0.148	0.141	0.17	0.133	0.233	0.199	0.368	0.199	0.171	0.151	0.186	0.164	0.19	0.195	0.201	0.186	0.169	0.215	0.264	0.186	0.204	0.19	0.186	0.198	0.185	0.177	0.213	0.224	0.207	0.182	0.222	0.273	0.253	0.244	0.292	0.19	0.229		0.235	0.155	0.208	0.178	0.21	0.159	0.158	0.109	0.22	0.172	0.141
H2O	2.877	2.874	2.906	2.855	2.86	2.858	2.9	2.895	2.899	2.905	2.902	2.915	2.928	2.932	2.908	2.966	2.941	2.945	2.92	2.943	2.959	2.987	2.982	2.954	2.956	2.973	2.959	3.096	3.099	3.025	3.024	3.092	3.09	2.997	3.123	3.078	3.266		2.735	2.789	2.765	2.886	2.834	2.853	2.844	2.883	2.882	2.942	2.937
T_CALC	1223	1222	1210	1200	1202	1192	1185	1193	1195	1189	1187	1185	1184	1182	1176	1180	1179	1178	1182	1176	1170	1170	1172	1168	1167	1164	1158	1154	1150	1142	1142	1139	1127	1158	1130	1110	1114		1243	1225	1229	1201	1205	1200	1203	1197	1192	1188	1184
T_RUN	1223	1222	1210	1200	1202	1192	1185	1193	1195	1189	1187	1185	1184	1182	1176	1180	1179	1178	1182	1176	1170	1170	1172	1168	1167	1164	1158	1154	1150	1142	1142	1139	1127	1158	1130	1110	1114		1243	1225	1229	1201	1205	1200	1203	1197	1192	1188	1184
FO_CALC	87.15	87.08	86.75	85.54	85.26	85.11	84.94	84.88	84.86	84.86	84.67	84.47	84.39	84.31	84.2	84.13	84.12	84.12	84.06	84.01	83.81	83.76	83.57	83.17	83.11	82.92	82.92	82.46	81.79	81.72	81.69	80.66	80.47	80.19	79.89	79.35	79.03		87.77	86.73	86.73	85.41	85.39	85.36	85.36	85.23	84.97	84.83	84.45
FO_Host	87.15	87.08	86.75	85.54	85.26	85.11	84.94	84.88	84.86	84.86	84.67	84.47	84.39	84.31	84.2	84.13	84.12	84.12	84.06	84.01	83.81	83.76	83.57	83.17	83.11	82.92	82.92	82.46	81.79	81.72	81.69	80.66	80.47	80.19	79.89	79.35	79.03		87.77	86.73	86.73	85.41	85.39	85.36	85.36	85.23	84.97	84.83	84.45
FEO*	8.002	8.005	8.006	8.006	8.008	8.008	8.006	8.003	8.005	8.002	8.005	8.061	8.005	8.008	8	8.011	8.007	8.013	8.082	8.006	8.001	8.008	8.002	8.04	8.037	8.083	8.001	7.989	8.12	8.046	8.002	8.084	8.007	8.001	7.988	7.992	7.99		8.009	8.01	8.001	8.021	8.001	8.011	8.005	8.003	8.049	8.013	8.005
FEO_Final	8	8	8	8	8	8	8	8	8	8	8	8	8	8	8	8	8	8	8	8	8	8	8	8	8	8	8	8	8	8	8	8	8	8	8	8	8		8	8	8	8	8	8	8	8	8	8	8
OL_PER	-4.3	-3.85	-3.75	-6.12	-4.94	-5.17	-3.24	-3.83	-3.67	-3.51	-3.82	-3.58	-3.06	-2.42	-2.73	-1.15	-2.08	-1.97	-2.56	-2.54	-1.65	-0.89	-1.09	-1.14	-1.49	-0.32	-1.15	2.31	2.17	0.68	-0.18	1.62	2.01	0.49	3.19	2.22	6.6		-9.55	-7.11	-8.76	-4.31	-5.83	-5.08	-5.51	-4.93	-4.85	-2.58	-2.39
MELT_PER	104.3	103.85	103.75	106.12	104.94	105.17	103.24	103.83	103.67	103.51	103.82	103.58	103.06	102.42	102.73	101.15	102.08	101.97	102.56	102.54	101.65	100.89	101.09	101.14	101.49	100.32	101.15	97.69	97.83	99.32	100.18	98.38	97.99	99.51	96.81	97.78	93.4		109.55	107.11	108.76	104.31	105.83	105.08	105.51	104.93	104.85	102.58	102.39
CORR_COEF	0.956	0.961	0.962	0.941	0.951	0.95	0.967	0.962	0.965	0.965	0.962	0.964	0.97	0.975	0.972	0.991	0.98	0.981	0.975	0.974	0.985	0.994	0.989	0.989	0.986	0.998	0.989	1.03	1.032	1.011	1	1.023	1.029	1.009	1.037	1.021	1.082		0.908	0.93	0.916	0.955	0.942	0.947	0.947	0.949	0.954	0.974	0.975
Melt inclusions trace elements (ppm)
Li			5.19917	7.16001		3.94619		7.05143	5.48138	5.718	6.38745	5.91737	7.18347	4.33036	11.1118	8.43103	4.3408	7.28688	5.71215	4.58926	5.55847	6.46549	3.77279	6.20934	6.84308	6.56087	5.53833	5.38898		4.44824	4.37499		14.9643		4.49089	6.61397	8.62887		6.35866	6.77571	5.42281	6.68531	6.95872	6.86481			6.54872	5.92703	5.68117
Sc			28.5518	30.6196		28.1147		29.0896	27.9739	30.9201	29.6033	27.0843	26.7089	30.3502	32.5409	33.421	30.5661	31.1542	33.3468	28.3398	28.5232	34.9177	31.5227	31.338	30.7091	27.474	33.6253	28.7596		31.0288	30.843		33.1017		25.2823	32.0025	33.3205		24.5071	25.876	27.1752	28.916	26.8422	26.95			29.9276	29.9594	29.8702
V			237.843	252.931		260.516		261.945	260.444	251.791	244.329	262.383	261.309	262.722	261.852	265.693	259.433	267.293	262.337	263.384	255	304.407	270.064	255.211	277.763	259.669	257.437	252.628		274.067	268.233		338.64		311.418	266.322	325.259		240.819	231.517	236.674	245.283	240.498	242.979			263.156	246.2	258.634
Cr			222.376	92.2075		196.722		53.556	40.4186	123.398	96.956	117.735	149.364	163.396	153.494	162.619	138.758	159.49	141.056	187.825	121.719	71.624	134.299	90.0191	125.793	162.893	146.227	100.228		102.583	136.406		37.0126		84.8494	153.464	31.2644		107.901	111.316	105.827	75.9923	70.56	112.667			133.404	148.37	183.535
Co			33.0634	30.7005		29.9742		29.6383	30.6721	29.8896	31.0354	28.1852	27.9748	30.5484	30.244	30.2795	29.3929	29.5793	28.8154	28.7807	30.8276	31.079	29.614	32.998	29.3296	27.3721	29.5228	33.5939		31.9263	31.5179		34.2712		32.1917	31.3036	36.8728		29.5403	27.933	28.2014	29.3362	30.3616	28.3924			30.1343	29.7818	29.3608
Ni			76.2761	54.3908		50.051		43.1148	44.5327	54.9414	62.1657	87.2092	45	44.079	45.5613	44.5971	53.0079	53.8209	34.9969	50.4973	50.5945	35.5285	56.5985	42.0778	41.5997	43.3003	39.6462	47.3929		35.9452	34.9003		16.5449		40.9961	54.3492	32.2087		67.7529	40.695	53.575	56.6652	58.0565	59.3009			54.4073	50.8015	51.4957
Cu			24.1108	23.8201		23.8981		16.8663	27.8843	27.0908	18.3116	72.8377	39.5136	23.8242	27.3699	22.3026	20.3497	32.9362	22.3401	38.7217	32.6751	36.5518	27.7907	25.5052	27.6157	29.4736	22.5934	34.7052		20.788	19.5909		16.6352		31.6606	20.7288	31.041		26.2389	15.4098	17.824	20.2895	17.9737	28.3726			32.8854	30.5029	28.9304
Zn			55.2079	56.1999		59.4489		58.4625	66.0872	60.0996	59.2355	60.5356	61.0551	59.2778	71.9542	71.5652	60.4913	59.2187	65.0571	58.2099	65.9789	75.1381	64.5214	64.7127	64.5612	69.2012	61.1108	72.0532		67.6539	64.6346		80.6608		72.1174	67.1432	87.8099		54.9936	53.1604	55.8141	55.2128	51.6808	53.1963			62.5289	59.1143	61.2027
Rb			3.90927	3.0065		6.07396		2.90805	2.04142	6.38826	5.76646	6.97876	6.96254	6.92902	6.37205	6.98691	4.62967	6.65736	3.11821	6.47115	6.04161	8.33317	7.33163	7.13809	7.5085	5.50013	6.45186	6.30497		6.32198	6.30432		16.7576		11.2703	6.26022	11.0011		1.44096	2.11244	2.29453	2.8819	4.51024	2.92897			7.40248	6.97646	6.70185
Sr			193.739	205.367		208.277		199.733	210.57	218.513	221.379	238.257	204.907	222.454	230.087	215.7	206.128	214.453	212.933	205.513	223.32	251.07	215.96	223.955	225.33	215.787	219.337	205.119		215.387	217.158		310.053		238.042	225.12	261.723		185.825	207.287	210.709	196.751	218.235	197.88			224.829	221.424	222.656
Y			18.6507	24.7868		25.0948		24.5554	27.3611	24.0261	22.9237	22.3724	24.035	24.5296	21.9001	26.3804	24.1363	25.2107	24.3374	24.399	24.2023	26.6025	24.9069	26.1793	26.7134	24.4198	24.2859	24.0804		25.2348	25.2334		28.0505		27.76	26.1924	26.1088		22.9671	24.3082	23.7906	23.457	24.7122	25.0757			25.4909	22.4933	25.9932
Zr			79.1993	105.234		87.5664		118.604	90.5136	91.2021	86.801	103.782	86.1043	89.5032	86.3176	98.3158	111.814	96.0101	101.037	93.5612	91.0756	91.1664	84.4813	104.144	98.5821	94.3464	87.2996	101.704		104.447	87.3555		99.8546		112.085	103	78.9331		103.854	91.5505	92.8608	95.2253	112.464	101.731			97.0488	88.5076	95.7508
Nb			2.76299	3.11552		2.55358		2.72246	2.66287	2.78173	2.93649	3.30537	3.00458	3.12047	2.67812	2.80237	3.00731	2.58427	4.34876	3.1667	2.85771	2.61638	2.89078	3.04908	3.44338	3.03244	2.99422	3.2157		2.95916	2.6314		2.86139		3.50598	3.19445	2.52925		2.95528	3.36761	3.44527	2.95464	3.57686	2.85533			3.18881	2.45851	3.06734
Mo			0.655308	0.787861		0.173223		0.426535	0.601914	0.892888	0.613883	0.715586	0.93217	0.81265	0.77832	0.668314	0.782285	0.119145	1.10906	0.757857	1.11047	0.742788	0.508512	0.568384	0.31971	0.716345	0.933389	0.484279		0.149159	0.819251		0.920577		0.807313	0.754868	1.05466		1.24017	0.437553	0.661078	0.932356	0.686835	0.574134			0.786264	0.649027	1.06231
Ba			36.5193	28.092		49.4679		27.8686	18.0378	49.8368	50.4608	58.4016	49.7979	55.7682	52.8894	54.7361	40.2459	51.7611	33.9148	45.1401	52.3565	68.4081	56.7363	57.5317	54.8629	51.391	53.5835	51.7535		54.4699	57.2357		112.592		86.5355	58.1422	90.0991		18.6251	26.5157	24.442	29.5897	42.4834	25.6537			62.9073	57.5115	55.6558
La			4.52401	5.17199		5.37153		4.9475	3.88752	5.86195	5.88514	5.16517	6.28765	5.91811	5.73948	6.07442	6.00647	5.49686	6.21767	5.82147	6.05212	7.39219	6.13495	6.6723	6.62405	5.67376	6.72231	5.70404		6.01829	6.11339		8.28418		8.45482	6.29933	7.36751		3.74273	4.68096	4.6595	4.99611	6.18178	4.97916			5.97374	5.60765	6.04718
Ce			13.6639	15.6385		15.9798		15.0007	11.3984	16.4739	15.7847	15.827	16.4108	15.3796	15.4698	17.8356	15.6819	15.9758	16.8093	17.1692	16.1947	19.648	17.1155	17.5631	17.2277	16.0078	16.4568	16.4697		18.3262	16.7527		19.9349		22.0522	17.2695	18.4538		12.1489	14.0962	13.3433	14.479	18.1559	13.739			16.4101	15.4469	17.5956
Pr			1.52434	2.21081		2.16111		2.33439	1.44239	2.26821	2.2917	2.39674	2.18971	2.10002	2.19351	1.98126	2.1572	2.72955	2.57167	2.37337	2.27208	2.79319	2.34725	2.53468	2.35372	2.51034	1.99527	2.32188		2.62992	2.66176		3.21853		3.19491	2.31963	2.54815		1.7492	1.96411	1.91649	2.07922	2.76426	2.16975			2.40494	2.14393	2.13232
Nd			13.1002	13.9697		11.6412		12.1089	10.0167	10.5306	10.1757	13.8202	6.57255	13.4412	11.2434	10.0315	10.7701	10.1687	12.7157	15.422	11.8071	12.8158	14.1737	13.5501	9.92723	9.3222	13.9906	12.5192		15.0614	12.9227		12.0214		15.7806	13.6364	13.4907		8.2857	11.7824	11.4064	11.9325	12.9234	9.83658			13.0026	11.1947	13.9108
Sm			1.83551	3.02364		3.58216		2.81475	2.32727	3.09605	4.16441	2.87804	3.27722	2.62672	1.82817	3.19612	2.19708	3.16959	3.93603	3.74039	3.67287	3.24787	3.19558	3.10472	2.69288	3.3892	4.80278	3.21558		2.78016	1.99686		2.822		5.49121	3.56201	2.86634		3.33849	3.43671	3.06592	2.31836	4.10432	3.19413			3.37557	2.98587	3.7864
Eu			0.891378	1.38892		1.3441		1.16456	1.18827	1.35783	1.28432	1.2422	0.990437	1.05988	1.14892	0.823485	1.2169	1.24887	1.3797	0.803434	1.04944	1.54994	1.14005	1.51474	1.20015	1.20731	2.18081	1.05378		1.20312	0.932054		1.1357		1.221	1.52823	1.0785		0.940019	1.03845	0.949337	1.22844	1.17266	1.21025			1.32694	1.11387	1.46869
Gd			3.49194	4.4061		5.10539		3.31682	4.98591	3.76496	3.85959	5.0347	5.17324	3.74227	3.35829	4.21684	3.45186	3.02424	4.1633	4.33371	4.21613	5.19435	6.51879	3.52855	4.64756	4.42376	4.14016	3.91055		4.82613	4.10721		4.55658		5.79132	3.94926	4.0308		3.26335	4.78927	4.39895	3.67638	3.29591	3.97218			4.70264	4.02422	4.57699
Tb			0.601444	0.689265		0.533748		0.694024	0.615134	0.551563	0.607406	0.676873	0.631421	0.406307	0.717463	0.698854	0.663799	0.625465	0.624022	0.638401	0.653911	0.679186	0.462262	0.765926	0.661179	0.583662	0.609323	0.613397		0.584145	0.555157		0.991948		0.68138	0.656129	0.679755		0.551757	0.649639	0.584025	0.669126	0.853432	0.529659			0.688014	0.537111	0.77711
Dy			2.36838	4.47049		4.6658		4.07149	4.56857	4.46988	3.92847	4.3189	4.36069	4.64302	3.80957	3.61579	3.81252	3.5959	4.96853	4.35619	4.00123	5.10155	4.56732	4.32475	4.08474	3.88678	3.56091	4.79226		4.65662	4.27686		4.19828		5.42794	4.12479	3.51683		3.54404	4.35175	4.60395	3.87346	3.95684	4.04046			4.62947	3.69835	4.22505
Ho			0.67832	0.881425		0.927211		0.911509	0.866561	0.831145	0.845413	0.8647	0.984077	0.99788	0.760092	0.802223	0.886652	0.749381	1.0027	0.826351	0.858137	1.2763	1.00619	0.919869	0.642641	0.608802	0.870746	0.923216		0.845745	0.853387		0.894691		1.1985	0.968137	1.13179		0.814018	0.910199	0.918018	0.718557	0.951265	0.920694			0.884872	0.731389	0.863055
Er			2.32851	3.14968		1.93853		1.71183	2.63784	2.84713	2.12935	1.66264	3.49458	3.36508	1.79323	2.61851	3.06693	1.64148	2.03168	2.28975	2.61711	4.21572	2.69922	3.34238	3.91917	3.15129	2.04125	2.0637		1.9306	3.18013		2.5975		1.9796	2.89901	2.76377		2.36006	2.87657	2.54465	2.76558	2.41358	2.61714			2.84039	2.30149	3.06067
Tm			0.220462	0.26638		0.370923		0.208061	0.386734	0.301335	0.288389	0.304152	0.353944	0.540266	0.264283	0.387317	0.31754	0.407816	0.327181	0.309088	0.377535	0.258367	0.488879	0.359228	0.355382	0.359851	0.352117	0.24788		0.382084	0.444166		0.39778		0.353484	0.369845	0.341874		0.369301	0.385158	0.28866	0.244864	0.367224	0.265575			0.403519	0.240264	0.441301
Yb			2.00643	2.49542		2.93625		2.39202	2.86022	2.199	1.98397	1.87539	2.89815	2.43013	2.42158	2.37422	2.41464	2.08175	2.11856	2.16988	2.41653	2.7697	1.85877	2.63272	2.01091	2.17506	2.0442	2.91981		2.71964	3.21626		2.75645		1.70754	2.1944	2.9868		3.14028	2.1404	2.79514	2.43738	2.61789	2.25581			2.26995	2.01954	2.82956
Lu			0.309963	0.292376		0.164027		0.463591	0.442278	0.296998	0.332782	0.178522	0.295757	0.235605	0.303839	0.102034	0.385703	0.495748	0.479167	0.332114	0.386433	0.249374	0.201418	0.328397	0.437642	0.273354	0.313661	0.244033		0.269391	0.250639		0.605331		0.354493	0.344288	0.410096		0.348867	0.233301	0.450558	0.421703	0.159615	0.255802			0.508481	0.301835	0.318275
Hf			1.36075	1.94013		3.13081		2.25019	1.30731	2.34181	1.95187	1.85802	1.96362	2.8876	1.74273	2.83421	3.08207	2.36785	1.82454	1.80953	1.65081	2.28844	3.28569	2.03155	3.10696	2.35039	2.73064	1.47033		1.72777	1.93415		1.27226		2.17295	1.22813	2.32758		2.01262	1.96978	2.55262	2.0998	2.47109	2.36261			1.98247	1.34332	2.19905
Ta			0.12389	0.231023		0.118462		0.223329	0.0681649	0.191887	0.152641	0	0.186802	0.122499	0.0715741	0.143724	0.205507	0.0681499	0.224861	0.186342	0.197691	0.213562	0.226443	0.247068	0.103324	0.0268733	0.171373	0.129791		0.0214266	0.227552		0.0852305		0.156308	0.155305	0.187536		0.169956	0.206235	0.218544	0.186671	0.150616	0.190985			0.307024	0.148115	0.135325
Pb			0.775994	0.74977		0.929228		0.843677	0.59643	0.926462	1.09391	1.28741	0.926575	0.63401	2.48033	1.15494	0.793421	0.991595	0.934377	1.18723	0.931705	1.60368	1.22325	1.0775	1.42842	1.33513	0.684867	0.711479		1.18764	1.26129		4.79011		1.79585	1.03941	1.39202		0.697948	0.649683	0.670404	0.72865	1.10443	1.48892			1.10926	1.15744	0.956368
Th			0.487137	0.312092		0.496612		0.174838	0.172483	0.614519	0.45477	0.699128	0.298212	0.593206	0.545655	0.524287	0.325383	0.343692	0.333946	0.390297	0.447911	0.615874	0.501549	0.633049	0.611682	0.341798	0.535039	0.340985		0.566664	0.617602		1.0482		0.695556	0.482894	0.682353		0.266517	0.354088	0.216486	0.232611	0.479613	0.241664			0.653377	0.626852	0.478417
U			0.0950165	0.141597		0.135035		0.184272	0.0693872	0.19344	0.158656	0.252344	0.247883	0.145536	0.259013	0.214123	0.178109	0.306733	0.118461	0.185927	0.174456	0.167584	0.182758	0.18212	0.260103	0.255308	0.215146	0.25755		0.285668	0.176967		0.476524		0.250436	0.198933	0.329555		0.119724	0.0851014	0.0883641	0.112512	0.115219	0.0866287			0.229205	0.22391	0.167169
Melt inclusions Pb isotopes
208Pb/206Pb				2.08654				2.09935	2.1009	2.07474		2.0646	2.06651		2.10898	2.06934	2.06849	2.08225		2.08646	2.0775		2.07319		2.07101	2.09055		2.07457		2.08419			2.09701		2.07077		2.06073			2.0906		2.09648	2.0927	2.11453			2.07727	2.06767	2.07618
SE				0.00364549				0.00365585	0.00507206	0.00353659		0.00306537	0.00229513		0.00170639	0.00330635	0.00299881	0.00301666		0.00261017	0.00322464		0.00315261		0.00278329	0.00275966		0.00257621		0.0025228			0.00157812		0.00214166		0.00277071			0.00298822		0.00285048	0.0034577	0.00196356			0.00296602	0.00319119	0.00220401
207Pb/206Pb				0.852331				0.856185	0.855937	0.84474		0.841344	0.845311		0.856653	0.840385	0.842731	0.849149		0.846327	0.844061		0.842628		0.842542	0.848555		0.847079		0.851525			0.851488		0.840923		0.834368			0.848631		0.855481	0.850239	0.861195			0.846181	0.838898	0.842895
SE				0.00182726				0.00176162	0.00225033	0.0015188		0.00184199	0.00154744		0.00110145	0.00155406	0.00148061	0.00231079		0.00151237	0.00181048		0.00142445		0.0016325	0.00144183		0.00160323		0.00170313			0.000815176		0.00127838		0.00140193			0.00166507		0.00164306	0.00174851	0.00107029			0.00154812	0.00144059	0.00137865
208Pb/204Pb				37.7416				37.9827	38.5544	38.058		38.2857	38.6926		38.033	37.9393	37.3902	38.1757		38.2436	37.7809		38.002		37.9831	37.9176		37.5382		37.091			38.1972		38.189		38.7236			38.5664		37.2703	38.7161	37.3467			39.1656	38.7832	38.725
SE				0.254				0.225375	0.276051	0.268195		0.22526	0.1763		0.112502	0.228765	0.175822	0.238404		0.168758	0.261014		0.211394		0.173787	0.176757		0.176641		0.16908			0.0853033		0.148336		0.21907			0.259045		0.240462	0.271607	0.135243			0.225907	0.241915	0.206542
207Pb/204Pb				15.4238				15.5176	15.7508	15.5781		15.6591	15.8334		15.4665	15.364	15.2116	15.6305		15.5114	15.4283		15.4683		15.4373	15.346		15.3636		15.1657			15.5283		15.4563		15.6373			15.6876		15.2433	15.7526	15.2548			15.9466	15.8167	15.8178
SE				0.102505				0.110263	0.124048	0.110514		0.0997661	0.0755503		0.0469755	0.0902857	0.0742029	0.106456		0.0785626	0.107345		0.0871118		0.0693966	0.0685216		0.0759535		0.0656107			0.0369716		0.0553064		0.0859294			0.1073		0.100272	0.103203	0.0569686			0.0906903	0.0976717	0.0818179
206Pb/204Pb				17.9858				18.0895	18.3754	18.3912		18.527	18.7905		18.0089	18.3024	18.0776	18.3697		18.3738	18.3023		18.3447		18.2837	18.1377		18.0482		17.7473			18.1987		18.431		18.7362			18.4839		17.7791	18.5082	17.6833			18.7663	18.801	18.7134
SE				0.115899				0.114135	0.132111	0.131954		0.103753	0.0928856		0.0504614	0.109227	0.0902654	0.109585		0.0884881	0.133062		0.100693		0.0774889	0.0834867		0.0860751		0.0797896			0.0427704		0.0686326		0.0975871			0.122218		0.117843	0.127658	0.0702987			0.110731	0.119526	0.0987441
[truncated: 252 more columns]

## Sheet: Sheet4
Supplementary Data 4. The measured and recommended trace element compositions of the reference glass analysis by LA-ICP-MS.
Samples	Li	Na2O	MgO	Al2O3	P2O5	K2O	CaO	Sc	TiO2	V	Cr	MnO	FeO	Co	Ni	Cu	Zn	Ga	Rb	Sr	Y	Zr	Nb	Ba	La	Ce	Pr	Nd	Sm	Eu	Gd	Tb	Dy	Ho	Er	Tm	Yb	Lu	Hf	Ta	Pb	Th	U
BCR-2G	8.39593	3.42073	3.60088	14.2665	0.393128	1.70722	7.42863	33.3291	2.27008	423.001	19.5146	0.212	11.943	37.4681	12.0005	16.0637	128.782	22.9205	44.999	330.748	34.9469	188.38	12.6817	692.33	24.3326	54.745	6.68978	29.6092	6.73449	2.23787	7.62548	1.06271	6.52924	1.2446	3.61848	0.44187	4.24489	0.561839	4.53212	0.707073	10.6863	5.87175	1.75344
BCR-2G	8.97759	3.28571	3.53845	13.7728	0.325451	1.87613	7.8825	36.2434	2.32093	438.648	15.5751	0.203467	12.8683	36.2403	9.76582	16.8725	128.292	23.7183	49.3574	345.926	35.2401	180.722	12.718	672.552	25.4192	52.6058	6.68055	27.8054	6.33189	1.98954	7.88508	1.07307	6.53268	1.14719	3.71448	0.58253	3.03728	0.581286	4.82333	0.814739	10.5041	5.77787	1.70905
BCR-2G	8.44438	3.41923	3.4563	14.0911	0.347538	1.79617	7.28613	34.0479	2.25586	434.26	11.5569	0.215204	13.6362	39.0672	10.4047	17.2132	137.957	22.7284	46.3736	357.132	34.5	181.931	13.0937	702.802	25.3727	56.6503	7.1916	29.686	7.08365	2.01871	7.21026	1.19749	6.51129	1.62139	3.99946	0.548295	3.04283	0.57148	5.02448	0.785165	11.2967	5.85105	1.8424
BCR-2G	9.72007	3.22261	3.48498	13.9169	0.372114	1.795	7.32749	34.0701	2.32849	430.795	11.8738	0.204911	12.3477	36.3726	12.4391	17.025	130.241	23.1035	46.5716	351.975	36.4278	185.93	12.6089	677.439	24.8846	52.7883	6.54169	29.8827	6.61543	1.90842	6.95433	1.01475	7.22546	1.48068	3.73171	0.485799	3.56205	0.459975	4.70845	0.764013	11.2531	6.16253	1.57138
BCR-2G	11.084	3.2315	3.49349	13.5932	0.357639	1.76161	7.64308	34.4088	2.41425	437.016	17.3561	0.208954	12.4076	36.8013	12.0539	15.9991	130.038	21.0826	46.905	331.511	34.0099	183.34	12.0318	691.041	24.8094	53.3751	6.75932	32.0974	6.45666	2.05202	6.37531	1.0423	6.22806	1.29235	3.64354	0.50236	3.29504	0.425959	4.77225	0.871551	10.4395	6.01864	1.66999
BCR-2G	10.7404	3.19993	3.68401	14.6122	0.354243	1.83266	7.58631	34.9762	2.42837	432.267	16.5131	0.222173	12.6901	40.6964	10.2669	20.1259	141.609	23.1937	49.6033	340.108	37.8534	199.032	13.0857	708.568	25.7823	57.8501	7.00197	31.7931	7.25139	2.16931	6.5356	1.22752	6.24542	1.33849	3.75968	0.611462	3.68976	0.587749	5.24025	0.847662	10.5214	6.13614	1.69129
BCR-2G	9.26663	3.48141	3.65153	13.8656	0.341101	1.96519	7.82496	32.7748	2.33608	428.742	14.5359	0.208359	13.415	40.4799	10.8102	19.1341	137.089	23.3806	48.039	356.397	36.5542	189.093	13.0554	715.619	25.2948	53.5981	7.48286	28.1205	6.16461	2.05311	6.77634	1.05377	6.77091	1.29996	3.65884	0.612879	3.1575	0.418308	4.65197	0.757157	10.9853	6.33353	1.83443
BCR-2G	9.90615	3.25421	3.32011	13.3557	0.382825	1.69223	7.04647	29.9024	2.24177	416.999	17.4815	0.196581	11.9999	37.1671	12.9904	14.7529	121.352	21.4637	46.2319	348.043	33.611	178.825	13.009	641.979	24.5942	53.1971	6.44173	26.1178	6.5842	1.95742	7.16241	1.0198	6.66133	1.44988	3.66946	0.556737	3.3166	0.454853	4.63621	0.791799	11.2331	5.62775	1.60433
BCR-2G	10.2783	3.25229	3.6235	13.5033	0.354827	1.7602	6.8731	34.1205	2.29106	418.755	12.0988	0.211249	13.1679	37.1711	14.4718	16.8426	129.216	22.3077	46.934	353.344	34.9036	187.704	12.1698	648.917	24.0336	54.4475	6.93127	28.5373	6.94568	1.78751	6.16366	1.21047	6.20953	1.22481	3.60178	0.463969	2.84341	0.5917	5.0488	0.777481	10.4458	5.94326	1.68028
BCR-2G	10.4368	3.21589	3.36534	13.2245	0.363134	1.71526	6.68877	32.3412	2.2482	408.567	14.4235	0.198984	12.4379	37.0244	9.76504	16.4487	127.92	22.7889	45.1687	331.587	33.6597	181.721	12.5852	678.38	24.5978	51.9821	6.48138	26.6182	5.69839	1.92084	6.57635	0.911966	6.20596	1.17327	3.70416	0.423121	3.95433	0.42701	4.97527	0.776047	10.8851	5.72431	1.56507
BCR-2G	10.044	3.41704	3.65362	13.9927	0.378636	1.88275	7.98982	37.0475	2.28839	427.963	17.1186	0.212038	12.3367	41.0663	12.8165	17.9677	142.942	22.8879	49.7804	360.793	38.3517	198.126	13.2677	732.667	27.5085	56.6813	6.96332	30.4561	7.4585	2.12017	7.84046	1.06989	7.09563	1.38946	4.11725	0.604538	3.75039	0.446547	5.02208	0.887963	11.0793	6.23562	1.7378
BCR-2G	9.41467	3.2924	3.52977	13.824	0.350483	1.72846	7.14588	32.3767	2.28155	415.216	11.721	0.207539	13.8555	37.0188	12.9991	16.5126	127.802	21.8321	46.8209	346.061	35.0507	185.834	12.5989	681.301	24.0921	53.2268	6.92689	27.1295	6.59096	2.02903	5.57955	1.13786	6.4709	1.40731	3.97805	0.577187	3.70088	0.490324	4.48327	0.79086	10.8266	5.74421	1.85957
BCR-2G	8.95309	3.43857	3.53095	13.4765	0.34259	1.78793	7.02641	32.8667	2.29094	434.157	17.1158	0.207323	12.4162	37.5351	11.2969	17.1433	124.167	22.0935	49.2011	341.13	35.3949	184.025	12.9029	682.569	26.2095	51.1157	6.22379	30.3249	6.20501	1.93304	6.82588	0.961714	5.88587	1.2489	3.49884	0.468416	3.37562	0.546167	4.99755	0.763857	10.006	5.79021	1.72654
BCR-2G	10.573	3.29414	3.82011	14.5653	0.358833	1.87151	7.61712	33.3903	2.44319	430.337	14.263	0.219178	12.7859	39.5977	13.4535	15.3822	137.025	22.4813	48.1155	362.476	36.8537	189.302	12.8997	718.525	24.9326	55.5161	7.21563	30.6108	8.00557	2.15561	7.24468	1.1099	6.80076	1.33876	3.85334	0.610778	3.86312	0.522413	4.84617	0.83724	10.9841	6.13518	2.01161
BCR-2G	8.40505	3.3546	3.64014	13.5165	0.390668	1.77144	7.4072	35.3554	2.24957	419.872	17.6884	0.215283	12.1582	40.393	13.9918	17.9264	128.976	22.7471	44.7719	346.554	34.8817	185.684	12.6742	669.647	25.2023	54.1574	7.30018	28.6003	6.26452	2.1535	7.26856	0.989039	6.63209	1.42963	3.90084	0.53634	3.56708	0.47812	4.5898	0.815181	11.7109	6.11928	1.93237
BCR-2G	10.1363	3.37923	3.46467	14.1635	0.347522	1.72241	7.46511	32.9287	2.4116	439.587	17.5917	0.217193	12.5507	35.5232	13.9872	15.9696	132.795	22.4683	47.8005	347.337	36.8807	190.07	13.0392	664.127	24.8424	54.3467	6.47137	31.1048	6.73698	1.99259	6.49944	1.05482	6.45194	1.20303	4.04491	0.464667	3.25029	0.510435	5.22549	0.766078	11.3536	5.80284	1.69933
BCR-2G	9.88701	3.21765	3.67927	13.4384	0.386286	1.90801	7.43603	36.6329	2.31267	416.029	16.3919	0.20241	12.155	36.9337	11.454	15.8467	134.878	21.5836	48.3528	350.139	34.5402	187.765	12.9156	715.297	26.4325	54.6034	6.84035	29.5381	6.17118	2.01311	6.93275	1.09191	6.5183	1.28753	3.792	0.629357	3.14892	0.488407	4.70891	0.818427	9.05781	6.06377	1.77853
BCR-2G	7.88653	3.40436	3.44605	13.8153	0.365525	1.82588	7.27877	35.15	2.27802	422.966	17.1252	0.208062	13.0301	39.1618	14.3458	17.3787	128.792	24.0608	47.263	359.886	35.8253	188.822	13.3141	686.968	24.6675	52.7678	7.05157	28.6858	8.05023	2.09046	6.73939	1.19731	7.08025	1.42125	4.1888	0.519585	4.79502	0.506998	5.31813	0.874366	12.5829	5.98323	1.78963
Average	9.5861	3.32119	3.55462	13.833	0.361808	1.8	7.38632	33.9979	2.31617	426.399	15.5525	0.209495	12.6779	38.0954	12.1841	16.9225	131.659	22.6024	47.3494	347.841	35.527	187.017	12.814	687.818	25.1671	54.0919	6.84418	29.2621	6.74163	2.03235	6.89975	1.07924	6.55864	1.33325	3.8042	0.535549	3.53306	0.503865	4.86692	0.802592	10.8807	5.96229	1.74761
Recommended	9	3.23026	3.56043	13.3983	0.369972	1.79485	7.06006	33	2.3523	425	17	0.200136	12.4	38	13	21	125	23	47	342	35	184	12.5	683	24.7	53.3	6.7	28.9	6.59	1.97	6.71	1.02	6.44	1.27	3.7	0.51	3.39	0.503	4.84	0.78	11	5.9	1.69
Std	0.893872	0.0900277	0.121688	0.386726	0.01833	0.0749246	0.337539	1.70759	0.0637172	8.81656	2.36252	0.00663594	0.539784	1.69435	1.52054	1.26363	5.64104	0.761911	1.51125	9.64902	1.33115	5.16534	0.33286	23.7751	0.852411	1.69253	0.328114	1.65196	0.615415	0.108006	0.568164	0.085732	0.337923	0.118528	0.189034	0.0647286	0.468224	0.0571839	0.244858	0.0461801	0.710672	0.193991	0.115143
RE%	6.51226	2.81501	-0.163176	3.24475	-2.20655	0.286918	4.62124	3.02405	-1.53617	0.329124	-8.51474	4.67625	2.24138	0.251172	-6.27639	-19.4167	5.32759	-1.72886	0.743436	1.70804	1.50566	1.6396	2.51183	0.705451	1.89127	1.48577	2.15196	1.25296	2.30092	3.16486	2.82788	5.8077	1.84231	4.98029	2.81624	5.0097	4.21993	0.171972	0.556146	2.89645	-1.085	1.05572	3.40916
RSD%	9.32467	2.7107	3.42337	2.79568	5.06621	4.16247	4.56979	5.02264	2.75098	2.06768	15.1906	3.16759	4.25768	4.44766	12.4797	7.46716	4.28457	3.37093	3.19169	2.77397	3.74687	2.76197	2.59763	3.4566	3.387	3.12898	4.79406	5.64539	9.12857	5.31434	8.23456	7.94375	5.15234	8.89014	4.96909	12.0864	13.2527	11.3491	5.03106	5.75387	6.53152	3.25363	6.58856
BHVO-2G	4.27679	2.33402	7.19912	13.5167	0.308277	0.50311	12.1336	32.2732	2.74062	309.734	296.311	0.176676	10.8976	44.2934	122.51	126.907	98.3778	19.335	9.10588	390.929	25.1131	171.75	18.3145	130.769	14.3079	36.9581	5.07969	25.7172	5.72988	2.17864	5.39828	0.823591	5.15189	1.07758	2.53667	0.333242	1.69764	0.254604	4.67557	1.18903	1.8204	1.27528	0.442872
BHVO-2G	4.69931	2.31995	7.08674	13.9825	0.282017	0.54465	11.3952	34.4041	2.73223	319.037	288.28	0.17153	11.9518	44.8384	128.303	124.481	109.989	23.8161	9.04132	415.237	24.9694	167.839	17.8456	135.269	15.9472	37.7128	5.59972	24.1141	6.66508	1.97875	5.95349	0.91186	6.05059	1.01267	2.46534	0.309397	1.89022	0.251725	4.21036	1.12243	1.83078	1.32879	0.371295
BHVO-2G	4.12573	2.37187	7.08123	13.8156	0.306821	0.506145	11.5647	30.9315	2.77781	318.888	286.308	0.183229	11.8549	45.9485	122.5	131.03	108.626	20.6422	9.02194	400.264	25.5287	168.378	18.2105	126.212	15.5067	38.7066	5.41786	24.7404	5.98034	2.14267	5.98755	0.757694	5.473	0.901638	2.64663	0.324044	1.83441	0.347764	4.41879	1.17349	1.77554	1.13758	0.383214
BHVO-2G	3.22758	2.26554	7.10745	13.339	0.269442	0.524895	11.4663	32.3336	2.70256	317.5	293.654	0.172711	10.3691	44.2359	115.862	127.898	100.635	21.926	10.3232	389.435	23.9778	171.723	17.7149	126.848	14.1785	34.9952	4.97302	23.558	5.52804	2.11159	6.12742	0.941269	5.2358	0.878597	2.70425	0.324217	2.31554	0.240393	4.16949	1.12081	1.9589	1.12656	0.399332
BHVO-2G	4.49463	2.24784	6.809	13.5326	0.304602	0.496146	11.219	32.2675	2.75653	311.415	287.34	0.173012	11.2096	42.9327	121.933	120.737	99.595	21.615	8.39345	380.055	24.1866	168.834	17.956	119.632	14.7094	36.7654	4.86363	23.4489	6.2571	2.11593	6.65663	1.0364	5.08061	1.16452	2.52664	0.307138	2.67264	0.303177	4.46392	1.16495	1.61268	1.06542	0.361536
BHVO-2G	3.94277	2.25034	6.87098	13.6265	0.271919	0.513202	11.0799	33.6166	2.7468	320.389	256.153	0.179456	10.9023	43.4347	113.814	127.087	97.5741	22.1672	9.35869	384.26	24.8315	169.909	17.4333	128.533	14.5706	37.7992	5.09805	23.9741	4.96427	1.92274	5.46811	0.813671	4.6988	0.795656	2.37218	0.303318	2.02145	0.258959	4.38209	1.12544	1.86123	1.32042	0.469841
BHVO-2G	3.58856	2.32969	7.53821	13.4634	0.263345	0.545532	11.9027	29.9107	2.71101	313.095	315.033	0.173257	12.3546	48.6278	118.283	134.371	105.18	22.033	9.4198	412.313	26.4847	169.241	18.6859	134.188	14.9436	35.2637	5.95675	26.845	5.86099	1.98452	6.49045	0.903716	5.44024	0.887571	3.0364	0.394747	2.05932	0.276275	4.13678	1.09288	2.12194	1.06768	0.383536
BHVO-2G	4.50312	2.28026	6.92877	12.8546	0.3229	0.467166	10.8243	31.4603	2.52741	297.39	298.7	0.17034	10.6936	41.6263	115.275	134.308	106.075	22.196	8.49822	402.506	24.7639	159.494	18.0064	127.794	15.2796	36.4556	4.92636	21.8404	6.79926	2.10909	6.04085	0.885136	5.43163	0.911807	2.3681	0.227719	1.40852	0.358709	4.26277	1.06357	1.67324	1.07692	0.436231
BHVO-2G	3.67883	2.29549	7.3442	13.7453	0.301062	0.51334	10.826	31.2662	2.7684	316.454	290.284	0.180852	11.9331	45.5149	111.044	128.001	103.702	20.6185	9.1033	408.783	24.0126	167.353	17.6559	123.625	15.2822	37.2691	5.08222	25.2042	5.98398	2.12806	6.03901	0.971091	5.24405	0.998676	2.54506	0.44699	1.76256	0.324266	4.0776	1.08664	1.97844	1.19352	0.422816
BHVO-2G	4.98923	2.21946	6.87952	13.2515	0.269966	0.508552	10.988	31.3673	2.76417	309.609	286.465	0.170415	11.0378	42.9086	120.356	126.323	108.623	21.075	8.70805	368.144	25.0773	159.347	18.3131	127.526	13.7933	35.2886	5.21024	24.7028	5.90627	2.10043	6.45867	0.822099	4.92294	0.838336	2.2308	0.390166	2.49694	0.185402	4.05299	1.07089	1.53458	1.14021	0.401035
BHVO-2G	4.54314	2.39762	7.1422	13.5767	0.270665	0.550976	12.2062	31.7098	2.70831	334.524	289.498	0.177467	10.8017	44.8013	121.922	129.02	93.9401	23.2299	9.29676	398.757	26.3882	170.311	18.2864	138.08	15.4214	37.6687	5.76182	25.1492	6.40404	2.12394	5.68388	1.08718	5.71746	1.05499	2.6434	0.292056	1.88242	0.281533	4.58768	1.16793	2.07229	1.18543	0.466887
BHVO-2G	4.31938	2.32131	6.82685	13.6991	0.279475	0.512323	11.5839	29.7326	2.66882	318.142	295.514	0.169884	11.6	43.2481	123.194	126.75	100.886	20.737	9.97216	385.003	24.9911	167.384	17.5917	127.75	14.4772	36.4613	5.23081	23.5384	5.82427	2.13538	5.55257	0.901347	5.26952	0.902147	2.45302	0.372639	1.89048	0.256152	4.38589	1.03513	1.86059	1.11255	0.366566
BHVO-2G	4.26673	2.35812	7.07379	13.3461	0.260103	0.52435	11.5572	31.7728	2.81593	313.494	287.524	0.176539	10.9039	42.3264	125.831	127.461	102.571	23.7713	9.8246	393.289	25.6811	170.353	18.3713	128.017	15.5678	37.9289	5.32369	24.0318	5.74142	1.94288	6.26925	0.970307	4.99246	1.1181	2.45792	0.367604	1.82149	0.321005	4.12467	1.15929	1.94251	1.16812	0.42177
BHVO-2G	3.69931	2.24076	7.5466	13.8315	0.285549	0.542765	12.1166	32.9565	2.81862	321.028	311.012	0.178332	11.4806	44.3425	116.293	131.581	105.129	21.7215	8.08328	395.161	24.9645	166.75	18.5589	136.789	15.8434	37.944	5.24256	24.1869	6.3776	2.11699	6.69823	1.0117	5.74656	0.946378	2.58258	0.337025	1.76052	0.232878	4.7143	1.11189	1.74382	1.27625	0.394417
BHVO-2G	3.7262	2.28128	7.03898	13.3795	0.325191	0.50729	11.3553	32.5874	2.62777	319.301	278.727	0.175816	10.5191	47.8101	126.422	126.474	104.464	23.7809	8.36527	392.774	24.7602	166.145	17.5542	116.556	14.2738	37.4739	5.27746	25.6237	6.29279	2.06958	6.86291	0.8899	5.07408	0.841965	2.2925	0.211884	1.83297	0.305626	4.40162	1.19697	1.89863	1.20015	0.461119
BHVO-2G	3.91826	2.27647	6.85781	13.415	0.276689	0.48186	10.8318	31.364	2.73428	307.537	284.592	0.17483	11.3694	42.7525	116.445	123.402	102.324	21.5241	9.13047	393.603	26.4018	164.707	17.7527	122.116	14.9076	37.6608	5.36233	22.8823	5.10592	1.83831	6.61043	0.757666	4.33887	1.09373	2.6416	0.353751	2.41864	0.288845	3.96649	1.08448	2.09484	1.1391	0.371901
BHVO-2G	4.52374	2.17112	7.15871	13.131	0.284152	0.521607	11.0358	31.117	2.66503	304.039	296.443	0.167153	10.3854	42.0572	117.179	125.344	98.4847	20.9528	8.81198	378.987	23.4201	163.358	17.3728	135.796	14.0387	36.8287	5.50046	23.9221	6.02309	2.30025	5.99786	0.916714	4.81112	1.06836	2.3368	0.279771	1.7597	0.22626	4.51842	1.09619	1.97152	1.15916	0.285675
BHVO-2G	4.38315	2.3804	7.12398	13.0879	0.298847	0.494436	11.5093	32.3954	2.71222	319.323	314.113	0.176477	11.6199	44.7587	122.557	129.563	96.1425	23.128	9.1429	397.18	26.0629	170.357	18.3036	125.897	15.1986	37.4297	5.01977	27.2785	6.69277	1.94274	6.3648	0.896379	5.48043	0.96261	2.69663	0.342821	1.89033	0.250534	3.9462	1.14178	2.08018	1.22881	0.468091
Average	4.16147	2.29675	7.08967	13.4775	0.287835	0.514352	11.422	31.8593	2.72103	315.05	291.997	0.174888	11.2158	44.2477	119.985	127.819	102.351	21.9039	9.08896	393.704	25.0897	167.402	17.996	128.411	14.9026	37.0339	5.27369	24.4866	6.00762	2.06903	6.1478	0.905429	5.23111	0.969741	2.52981	0.328807	1.96754	0.275784	4.30531	1.12243	1.87956	1.17789	0.406008
Recommended	4.4	2.40019	7.13086	13.5982	0.289978	0.514364	11.4001	33	2.71933	308	293	0.170006	11.3	44	116	127	102	22	9.2	396	26	170	18.3	131	15.2	37.6	5.35	24.5	6.1	2.07	6.16	0.92	5.28	0.98	2.56	0.34	2.01	0.279	4.32	1.15	1.7	1.22	0.403
Std	0.442352	0.0584692	0.213196	0.280206	0.0194395	0.0218538	0.439136	1.12813	0.0671639	7.79903	13.1723	0.00409319	0.569148	1.82698	4.57182	3.39643	4.40019	1.22821	0.561323	11.6563	0.855217	3.56983	0.387471	5.77196	0.623921	0.994248	0.28376	1.30513	0.489476	0.108652	0.425967	0.0875362	0.397309	0.105078	0.183516	0.0555764	0.308135	0.0436821	0.228377	0.0449435	0.163295	0.0790666	0.0465985
RE%	-5.42114	-4.30969	-0.577583	-0.888217	-0.739109	-0.00228259	0.192059	-3.45682	0.0625231	2.28898	-0.342239	2.87154	-0.744802	0.562877	3.43494	0.644752	0.344142	-0.436988	-1.20696	-0.579682	-3.50097	-1.5283	-1.6613	-1.97638	-1.95631	-1.50556	-1.42635	-0.0548608	-1.51447	-0.0470164	-0.198058	-1.58385	-0.92587	-1.04683	-1.17939	-3.29197	-2.11231	-1.15283	-0.340001	-2.39721	10.5624	-3.45192	0.746279
RSD%	10.6297	2.54573	3.00713	2.07908	6.75371	4.24879	3.84465	3.541	2.46833	2.47549	4.51111	2.34047	5.07452	4.129	3.81034	2.65722	4.29912	5.60726	6.17587	2.96067	3.40863	2.13249	2.1531	4.49491	4.18665	2.6847	5.38068	5.32998	8.14758	5.25135	6.92877	9.66793	7.59512	10.8357	7.25416	16.9024	15.6609	15.8393	5.30453	4.00412	8.68792	6.71258	11.4773
BIR-1G	3.38448	1.81336	9.57156	15.2855	0.0271129	0.0204353	12.0286	40.2312	0.98448	317.524	415.638	0.185176	9.9787	52.5161	165.545	128.874	74.6347	14.9626	0.257952	102.544	16.11	14.3778	0.558186	4.84033	0.592086	1.79795	0.368044	1.96107	1.18005	0.564127	1.57632	0.359834	2.14324	0.627615	1.90021	0.374177	1.99293	0.211494	0.561278	0.0425766	3.949	0.03	0.0228478
BIR-1G	3.09953	1.82884	9.20016	14.4746	0.0307415	0.0200552	13.1007	42.52	0.893866	313.482	371.725	0.175827	10.6744	52.5025	179.453	122.68	72.421	15.8497	0.223554	109.914	14.4519	13.2893	0.582611	6.20939	0.571243	1.89336	0.459948	2.52296	1.00625	0.338145	1.65981	0.373781	2.36965	0.527099	1.69847	0.210371	1.57863	0.240763	0.694843	0.044127	3.99907	0.0356463	0.0230983
BIR-1G	3.57849	1.76154	8.97358	13.9914	0.0286895	0.0194312	12.6354	40.2662	0.909244	294.788	391.875	0.171101	10.1591	47.8068	174.037	113.394	68.776	15.4353	0.272748	98.019	14.9575	13.0962	0.614419	5.02289	0.694368	1.41659	0.580471	2.7879	1.22061	0.426932	1.26411	0.444618	2.16384	0.388312	1.33777	0.284661	1.88469	0.214036	0.649043	0.0302428	3.54427	0.03	0.0280983
BIR-1G	2.80862	1.96591	10.1338	16.2378	0.041783	0.0218378	13.3642	47.3001	0.967028	328.621	412.514	0.180778	10.1832	55.3138	179.614	129.414	70.0579	16.2959	0.255026	102.833	15.5999	15.1472	0.519968	5.57706	0.570428	1.88128	0.313771	1.60087	1.31418	0.533657	2.44043	0.320657	2.23898	0.603684	1.67891	0.22633	1.55619	0.267203	0.524618	0.0380684	3.18975	0.0379615	0.0171689
BIR-1G	3.22166	1.87924	9.23488	15.5925	0.0321554	0.0237964	13.1644	46.832	0.966728	324.779	416.942	0.185224	10.999	51.2269	177.676	119.78	76.5324	17.8446	0.233461	106.942	15.1369	14.4669	0.488784	7.03601	0.648862	1.96612	0.507815	2.50345	1.27551	0.369804	1.95564	0.265524	2.34538	0.547909	1.52818	0.293848	2.0617	0.291472	0.6281	0.0386163	3.61106	0.0342886	0.018985
BIR-1G	2.32618	1.96346	9.52751	16.4883	0.0286321	0.0210137	13.4585	46.1437	0.976022	330.401	389.415	0.19565	10.514	49.6166	170.931	120.403	70.6767	14.8355	0.248041	112.305	15.4945	15.0968	0.601609	4.87678	0.480062	2.01478	0.356807	2.54836	1.5973	0.593353	1.85899	0.380436	3.04868	0.503728	1.90783	0.207408	1.47604	0.259567	0.578012	0.0421322	3.77595	0.0404371	0.0218141
BIR-1G	2.56418	1.95907	9.97027	14.6361	0.039185	0.0205007	12.9021	42.5959	0.950207	311.868	388.358	0.172742	10.1354	53.3361	188.637	122.602	73.3572	16.7043	0.200643	112.843	15.3237	14.3392	0.597918	5.98069	0.616046	2.01296	0.372819	2.48216	1.58753	0.546477	1.72462	0.290297	2.53519	0.649953	1.82788	0.221755	1.94732	0.267072	0.57881	0.0438262	4.22831	0.0346122	0.0204766
BIR-1G	2.79466	1.91807	9.42561	14.8437	0.0364594	0.0207653	12.8345	42.3243	0.868531	316.414	398.204	0.167996	9.53148	51.5655	177.128	122.411	70.1125	14.0738	0.20514	104.624	13.8638	13.7146	0.611126	5.85331	0.609449	1.85882	0.302733	3.11496	1.07239	0.501852	2.05578	0.376364	2.84224	0.556477	1.68983	0.267881	1.64571	0.279634	0.651816	0.0379632	3.66816	0.0271713	0.0234766
BIR-1G	2.25943	1.92912	9.95131	15.2742	0.0314614	0.0239677	13.1239	43.5373	0.977352	309.124	386.257	0.18256	10.7693	54.5812	172.662	127.505	67.7361	15.3011	0.210838	109.802	14.9884	14.4518	0.65605	6.60013	0.3534	2.16325	0.317078	3.161	1.24153	0.444379	2.0399	0.325968	2.72555	0.604685	1.79163	0.216762	2.20411	0.294649	0.442081	0.0396408	4.00352	0.0300234	0.0171431
BIR-1G	1.99641	1.84469	9.17435	15.3029	0.0445351	0.0238541	12.916	43.7428	0.93553	329.444	404.553	0.17791	10.4019	49.9267	178.146	117.741	74.4785	16.2284	0.252666	110.242	13.8909	13.6236	0.59591	5.886	0.692911	1.75864	0.279186	2.60507	1.34828	0.602108	1.67295	0.326201	2.5177	0.590258	1.5657	0.273935	1.70546	0.359869	0.488426	0.0450191	3.73187	0.0311338	0.02521
BIR-1G	2.8233	1.91789	9.20528	15.7148	0.0263677	0.0227627	13.9676	42.9437	0.926853	325.283	418.612	0.1766	9.6706	49.8398	181.717	122.937	74.7252	15.7402	0.195336	105.619	15.4	14.605	0.588247	6.53332	0.671858	1.84475	0.374513	1.63043	0.809054	0.493392	2.02373	0.270891	2.35111	0.605049	1.82518	0.235315	1.20335	0.306372	0.68546	0.0593781	3.5855	0.0298096	0.0194543
BIR-1G	3.33125	1.86088	9.14739	15.4071	0.0321012	0.020573	12.4823	43.5682	0.88075	324.576	385.259	0.176343	10.9842	51.1938	162.416	119.941	75.0738	14.7636	0.205892	104.387	14.7971	14.1521	0.528981	7.23385	0.450016	1.73031	0.234748	2.24418	0.94971	0.367912	2.16114	0.241696	2.26864	0.507767	1.67276	0.235927	1.82778	0.335602	0.752245	0.0633904	4.2821	0.0270405	0.0213998
BIR-1G	2.55791	1.90165	9.49844	15.3792	0.0366755	0.0229089	13.1683	43.1541	0.935616	327.051	390.336	0.181889	9.97154	48.594	184.278	122.251	67.0861	15.1172	0.201892	113.402	14.9822	14.2324	0.687475	6.83404	0.390564	2.01489	0.280916	2.18479	1.17705	0.523911	2.01054	0.347213	2.98286	0.575135	1.63447	0.269191	1.62823	0.195482	0.494351	0.0355034	3.4092	0.0308519	0.0224797
BIR-1G	3.17462	1.95187	9.84976	15.3636	0.0340888	0.0200749	13.7679	45.9093	0.942182	316.338	392.133	0.176558	10.8986	53.9673	189.495	126.37	79.3791	15.4079	0.237917	105.96	14.8965	14.931	0.652665	6.81736	0.618221	2.0156	0.392134	2.43659	1.1437	0.562258	1.42499	0.325383	2.5484	0.459364	1.7433	0.330737	1.77259	0.228328	0.518518	0.0543701	3.90515	0.0363763	0.0206865
BIR-1G	3.3237	1.7238	9.00132	14.5791	0.0305934	0.0212819	12.232	43.143	0.945439	301.904	381.553	0.171016	9.40971	51.2716	156.843	123.095	73.3593	15.7427	0.284834	106.7	14.3935	14.409	0.509033	5.98571	0.570004	1.89843	0.356542	2.68583	0.978915	0.416203	1.67255	0.377632	2.63873	0.613124	1.92014	0.20021	1.43028	0.275875	0.760946	0.0306598	3.338	0.03	0.0208804
BIR-1G	2.72956	1.87172	9.18938	16.0052	0.0343781	0.0198877	13.5911	41.0006	0.922077	334.559	389.626	0.193602	10.6413	54.2783	176.851	129.874	77.4744	15.0432	0.18668	110.467	14.4742	14.192	0.517129	4.39581	0.55124	1.62865	0.362982	2.71919	0.937312	0.372274	1.48906	0.409462	2.83165	0.532673	1.57787	0.228853	1.23678	0.329856	0.628079	0.0412959	3.52216	0.03	0.021101
BIR-1G	2.83517	1.92459	9.92722	15.1472	0.0249377	0.0213443	13.0138	42.3715	0.93854	325.203	373.879	0.174748	9.94028	52.7887	171.496	119.816	73.0881	15.9298	0.20668	103.501	13.6549	13.7246	0.568569	5.87681	0.653538	1.77217	0.338383	1.11048	1.04	0.631084	1.4371	0.311471	2.81892	0.439055	1.44684	0.31038	1.5153	0.263148	0.511974	0.037938	3.23216	0.03	0.024101
BIR-1G	2.9251	1.88946	9.46212	15.5017	0.0346792	0.018641	13.3111	45.4892	0.943562	310.495	393.995	0.174391	10.8184	53.8691	178.041	127.061	75.4297	15.4995	0.222346	105.413	15.3356	13.2587	0.491211	6.72296	0.622842	1.67409	0.394475	2.44541	1.26387	0.698703	2.5753	0.339307	2.92885	0.516122	1.46895	0.208046	1.90352	0.26004	0.591039	0.0418601	4.20038	0.027788	0.0206187
Average	2.87413	1.88362	9.46911	15.2903	0.0296987	0.0212851	13.059	43.5041	0.936889	318.992	394.493	0.178895	10.3156	51.8997	175.831	123.119	73.0221	15.5986	0.227869	106.973	14.8751	14.1727	0.576105	6.01569	0.575397	1.85237	0.366298	2.37471	1.17463	0.499254	1.83572	0.338152	2.5722	0.547112	1.67866	0.255322	1.69837	0.271137	0.596647	0.0425894	3.73198	0.0318411	0.0216133
Recommended	3	1.85015	9.40113	15.498	0.0269984	0.0220442	13.3001	43	0.900882	326	392	0.190007	10.4	52	178	119	78	15	0.197	109	14.3	14	0.52	6.5	0.609	1.89	0.37	2.37	1.09	0.517	1.85	0.35	2.55	0.56	1.7	0.24	1.64	0.248	0.57	0.036	3.7	0.03	0.023
Std	0.415819	0.0668939	0.351721	0.609827	0.0051419	0.00154161	0.489418	2.03767	0.0319037	10.3457	13.6493	0.00725352	0.488364	2.09151	8.17481	4.27204	3.28919	0.819027	0.027903	4.01607	0.636004	0.593806	0.056577	0.800341	0.095701	0.170679	0.0811801	0.509347	0.205518	0.100017	0.34381	0.0505056	0.284033	0.0681561	0.163737	0.0473795	0.26779	0.0430949	0.0891248	0.00849333	0.326182	0.00370588	0.00262956
RE%	-4.19581	1.8091	0.723002	-1.3403	10.0019	-3.44346	-1.81267	1.17223	3.99689	-2.14977	0.636013	-5.84796	-0.811026	-0.192865	-1.21831	3.46159	-6.38187	3.99082	15.6697	-1.85956	4.02158	1.23337	10.7894	-7.4509	-5.51781	-1.99111	-1.00053	0.198572	7.76381	-3.43249	-0.771922	-3.38513	0.870601	-2.3015	-1.25523	6.38396	3.55899	9.32937	4.67486	18.3038	0.864269	6.13713	-6.02905
RSD%	14.4677	3.55135	3.7144	3.98833	17.3135	7.24268	3.74774	4.68386	3.40528	3.24324	3.45995	4.05462	4.73422	4.0299	4.64923	3.46983	4.50437	5.25064	12.2452	3.75428	4.27563	4.1898	9.8206	13.3042	16.6322	9.2141	22.1623	21.4489	17.4965	20.0333	18.7289	14.9358	11.0424	12.4574	9.75404	18.5568	15.7675	15.8941	14.9376	19.9424	8.7402	11.6387	12.1664
Major element concentrations are reported in wt.%. Trace element concentrations are reported in ppm. Recommended values for US Geological Survey basalt glass standards are taken from ref. 1 and the soucre (http://minerals.cr.usgs.gov/geochem/).
Std, standard deviation. RE, relative error of the obtained average from the recommended value [100×(obtained average－ recommended value)/recommended value]. RSD, relative deviation of analyses (100×standard deviation/obtained average). RE and RSD measure the analytical accurcy and precision, respectively.
																																							0.03
1. Gao, S., Liu, X.M., Yuan, H.L., Harttendorf, B., Günther, D. & Hu, S.H. Determination of forty-two major and trace elements of USGS and NIST SRM glasses by LA-ICPMS. Geostand. Newsl. 26, 181–196 (2002).																																							0.0156463
																																							0.03
																																							0.0379615
																																							0.0342886
																																							0.0404371
																																							0.0246122
																																							0.0271713
																																							0.0200234
																																							0.0311338
																																							0.0298096
																																							0.0270405
																																							0.0308519
																																							0.0363763
																																							0.03
																																							0.03
																																							0.03
																																							0.027788
																																							0.0296189
																																							0.03
																																							0.00571083
																																							-1.27028
																																							19.281

## Sheet: Sheet5
Supplementary Data 5. Analytical Pb isotopic ratios of standard samples.
	208Pb/206Pb	SE	207Pb/206Pb	SE	208Pb/204Pb	SE	207Pb/204Pb	SE	206Pb/204Pb	SE
BHVO-2G-01	2.05	0.00181818	0.833107	0.000976683	38.6084	0.131114	15.6471	0.0522689	18.8002	0.0673714
BHVO-2G-02	2.04624	0.00156747	0.82932	0.000839227	38.4051	0.124979	15.5578	0.0550421	18.7327	0.0627387
BHVO-2G-03	2.05775	0.00181553	0.834275	0.000894808	38.1512	0.119326	15.4817	0.0506391	18.5439	0.0590454
BHVO-2G-04	2.04796	0.0016609	0.830149	0.000827605	38.4548	0.145446	15.5599	0.0556539	18.7315	0.0708123
BHVO-2G-05	2.04974	0.00246391	0.831167	0.00156036	37.9854	0.156955	15.4159	0.0661288	18.5297	0.079314
BHVO-2G-06	2.0582	0.00200358	0.832379	0.0015078	38.3844	0.170433	15.5643	0.0677653	18.6715	0.0863082
BHVO-2G-07	2.05159	0.00245573	0.828272	0.00121348	38.1299	0.146598	15.3895	0.064687	18.5812	0.0785893
BHVO-2G-08	2.04829	0.00238915	0.82823	0.00111326	38.4896	0.133736	15.6137	0.0519933	18.8383	0.0571908
BHVO-2G-09	2.04932	0.00157927	0.830972	0.0010433	38.8455	0.130792	15.74	0.053504	18.9725	0.0673238
BHVO-2G-10	2.05003	0.00170693	0.83094	0.0011997	38.5153	0.131924	15.5913	0.0595975	18.7922	0.0614887
BHVO-2G-11	2.0475	0.00218655	0.830412	0.00118294	38.5651	0.108589	15.6345	0.0479001	18.8408	0.0567355
BHVO-2G-12	2.04745	0.00215618	0.830296	0.00114703	38.2021	0.141026	15.5152	0.0574093	18.6073	0.0713795
BHVO-2G-13	2.04839	0.0021308	0.832411	0.00113687	38.4457	0.138852	15.6352	0.0619536	18.7203	0.0723292
BHVO-2G-14	2.05024	0.00205105	0.832079	0.00107242	38.356	0.165107	15.588	0.0673174	18.7132	0.0794615
BHVO-2G-15	2.04369	0.001858	0.828446	0.00122795	38.3088	0.140651	15.4724	0.0555502	18.7366	0.0704943
BHVO-2G-16	2.04732	0.00189361	0.831686	0.00123266	38.0907	0.139229	15.4515	0.058138	18.5892	0.0706224
BHVO-2G-17	2.04888	0.00216969	0.832173	0.00118436	38.5798	0.149947	15.6399	0.0598728	18.7802	0.0703111
BHVO-2G-18	2.04808	0.00200095	0.830347	0.00104642	38.1124	0.146964	15.4845	0.0627757	18.5764	0.0743586
BHVO-2G-19	2.04444	0.00209612	0.832132	0.00120607	38.3188	0.135737	15.5865	0.0589542	18.7216	0.0658947
BHVO-2G-20	2.0453	0.00193171	0.830296	0.0011976	38.223	0.151331	15.447	0.0615841	18.696	0.0743814
Average	2.04902		0.830954		38.3586		15.5508		18.7088
Recommended*	2.0499		0.833		38.251		15.543		18.66
2SD	0.00729563		0.00325359		0.427053		0.181869		0.227346
2RSD	0.00356054		0.00391549		0.0111332		0.0116952		0.0121519
Accuracy	-0.00042863		-0.00245562		0.0028132		0.000501663		0.00261329
NIST614-01	2.09877	0.00124421	0.869778	0.000637826	37.3044	0.090665	15.4791	0.036819	17.7765	0.0438549
NIST614-02	2.10082	0.00136231	0.870018	0.000694562	37.5905	0.0916869	15.5752	0.0396443	17.8942	0.0479339
NIST614-03	2.10492	0.00147734	0.871286	0.000670187	37.4806	0.0948028	15.4912	0.0382392	17.7683	0.0443063
NIST614-04	2.10105	0.00121003	0.869589	0.000730261	37.3755	0.0916551	15.4639	0.0367533	17.7848	0.043608
NIST614-05	2.10187	0.00165778	0.874377	0.000877124	37.3592	0.118669	15.4864	0.0516858	17.75	0.055549
NIST614-06	2.10366	0.00146893	0.870573	0.000867769	37.5937	0.110542	15.5776	0.0466524	17.8551	0.0540444
NIST614-07	2.10471	0.00143915	0.871568	0.000933023	37.4242	0.0956275	15.5421	0.0384799	17.8207	0.0461157
NIST614-08	2.10332	0.00187057	0.872756	0.000862644	37.5495	0.0982105	15.6047	0.0426274	17.8529	0.0467198
NIST614-09	2.10279	0.00156295	0.869359	0.000819207	37.6799	0.0970318	15.6281	0.0404316	17.8906	0.0456263
NIST614-10	2.10413	0.00145442	0.870687	0.00082487	37.8218	0.113643	15.6476	0.0460419	17.9502	0.0525728
NIST614-11	2.10151	0.00174859	0.870083	0.000919314	37.4017	0.0837053	15.4717	0.0357053	17.8273	0.0386393
NIST614-12	2.10181	0.00161245	0.870702	0.000706428	37.4727	0.0897915	15.4968	0.0370098	17.7981	0.0416981
NIST614-13	2.10461	0.00138353	0.872021	0.0007446	37.4441	0.0911075	15.4982	0.040915	17.794	0.04242
NIST614-14	2.10295	0.00152859	0.870394	0.000995887	37.7356	0.101521	15.6078	0.0418478	17.9595	0.0512379
NIST614-15	2.1014	0.00146153	0.872703	0.000873337	37.3155	0.121629	15.4909	0.0535151	17.7286	0.0576255
NIST614-16	2.1028	0.00151149	0.871527	0.000708582	37.1786	0.113206	15.3956	0.0486742	17.6831	0.0544664
NIST614-17	2.10345	0.00175262	0.870644	0.000859458	37.7186	0.133527	15.649	0.0574871	17.912	0.0651173
NIST614-18	2.10465	0.00147769	0.871435	0.000947352	37.2677	0.111014	15.4113	0.0443551	17.7512	0.0513996
NIST614-19	2.10024	0.00187197	0.871512	0.000969529	37.8342	0.104391	15.6856	0.0438981	17.9687	0.0502519
NIST614-20	2.09897	0.00151593	0.869515	0.000878497	37.214	0.103368	15.389	0.0408438	17.729	0.0478805
Average	2.10242		0.871026		37.4881		15.5296		17.8247
Recommended*	2.1013		0.871		37.472		15.533		17.833
2SD	0.00370323		0.00253783		0.393051		0.176145		0.166304
2RSD	0.00176141		0.0029136		0.0104847		0.0113425		0.00932996
Accuracy	0.000534001		3.02309e-05		0.000429612		-0.000218901		-0.000463365
*Reference values of BHVO-2G and NIST 614 are form GeoReM and ref. 1, respectively.
GeoReM. Max-Planck-Institute database for geological and environmental reference materials. http://georem.mpch-mainz.gwdg.de/
1. Woodhead, J. D. & Hergt, J. M. Strontium, neodymium and lead isotope analyses of NIST glass certified reference materials: SRM 610, 612, 614. Geostand Newslett. 25, 261-266 (2001).

## Sheet: Sheet6
Supplementary Data 6. Parameters for the mixing calculations in Fig. 3.
End-member	Pb (ppm)	207Pb/206Pb	208Pb/206Pb
DMMa	0.0232	0.859	2.1
SEDb	6	0.827	2.06
AOCc	0.66	0.84	2.04
HIMUd	2.28	0.705	1.86
a. Trace element concentrations are from Salters and Stracke1. Pb isotopic cmpositions are estimated from Philippine Sea MORB-Type Source2.
b. Trace element concentrations and Pb isotopic cmpositions are estimated from Mariana Trench sediment3.
c. Trace element concentrations are simple average of composite samples at ODP Site 801 (outboard of the Mariana arc) reported by Kelley et al.4. Pb isotopic cmpositions are from Hauff et al.5.
d. Trace element concentrations and Pb isotopic cmpositions are simple average of St. Helena basalts6.
1. Salters, V. J. & Stracke, A. Composition of the depleted mantle. Geochem. Geophys. Geosyst. 5, Q05004 (2004).
2. Ishizuka, O., Taylor, R. N., Yuasa, M., Milton, J. A., Nesbitt, R. W., Uto, K. & Sakamoto, I. Processes controlling along‐arc isotopic variation of the southern Izu‐Bonin arc. Geochem. Geophys. Geosyst. 8(6) (2007).
3. Plank, T. & Langmuir, C. H. The chemical composition of subducting sediment and its consequences for the crust and mantle. Chem. Geol. 145, 325-394 (1998).
4. Kelley, K. A., Plank, T., Ludden, J. & Staudigel, H. Composition of altered oceanic crust at ODP Sites 801 and 1149. Geochem. Geophys. Geosyst. 4(6), (2003).
5. Hauff, F., Hoernle, K. & Schmidt, A. Sr-Nd-Pb composition of Mesozoic Pacific oceanic crust (Site 1149 and 801, ODP Leg 185): Implications for alteration of ocean crust and the input into the Izu-Bonin-Mariana subduction system, Geochem. Geophys. Geosyst. 4(8), 8913 (2003).
6. Willbold, M. & Stracke, A. Formation of enriched mantle components by recycling of upper and lower continental crust. Chem. Geol. 276(3-4), 188-197 (2010).
